# Supplementary material for: Unraveling the Dysbiosis of Vaginal Microbiome to Understand Cervical Cancer Disease Etiology—An Explainable AI Approach
Source: Genes (Basel). 2023 Apr 18;14(4):936. doi: 10.3390/genes14040936 (PMC10137380; doi:10.3390/genes14040936)
Supplement: Supplementary file 1 [file genes-14-00936-s001.zip]

Archive with 2 entries (2 files):
- genes-2272066-supplementary Table S1.xlsx
- genes-2272066-supplementaryfile .pdf
